# Supplementary material for: Remdesivir Decreases Mortality in COVID-19 Patients with Active Malignancy
Source: Cancers (Basel). 2022 Sep 28;14(19):4720. doi: 10.3390/cancers14194720 (PMC9563758; doi:10.3390/cancers14194720)
Supplement: Supplementary file 1 [file cancers-14-04720-s001.zip]

Archive with 1 entries (1 files):
- cancers-1916222-supplementary.pdf
